# Supplementary material for: Immunogenicity and Safety Profile of Two Adjuvanted-PD-L1-Based Vaccine Candidates in Mice, Rats, Rabbits, and Cynomolgus Monkeys
Source: Vaccines (Basel). 2025 Mar 11;13(3):296. doi: 10.3390/vaccines13030296 (PMC11946573; doi:10.3390/vaccines13030296)
Supplement: Supplementary file 1 [file vaccines-13-00296-s001.zip]

Archive with 1 entries (1 files):
- vaccines-3401675-supplementary.pdf
